# Supplementary material for: Assessing subspecies status of leopards (Panthera pardus) of northern Pakistan using mitochondrial DNA
Source: PeerJ. 2019 Jul 16;7:e7243. doi: 10.7717/peerj.7243 (PMC6640621; doi:10.7717/peerj.7243)
Supplement: Supplemental Information 1 [file peerj-07-7243-s001.txt]

>MK425702 Panthera pardus fusca voucher AB1_Fus partial NADH dehydrogenase subunit 5
TAATAAACCTATTTATCTTCTTTATACTCACTGCAATATTTATTCTACTCCTACCTATCATTATATCCAACACTCAACTATACAAAAATAACCTATACCCCCACTATGTAAAAACCACAATCTCTTACGCCTTCACCATCAGCATAATCCCGGCTATAATATTCGTTTCCTCCGGACAAGAAACAATTGTCTCAAACTGACATTGACTATCAATTCAAACCCTCAAATTGTCACTAAGCTTTAAACTAGATTACTTCTCGATCATCTTCATCCCTGTGGCGCTTTTCGTTACATGATCGATCATAGAATTCTCAATATGATACATACACACAGACCCTTATATCAACCGATTTTTCAAGTATCTCCTCATATTTCTAATCACTATAATAATCCTAGTAACCGCCAACAACCTGTTCCAACTGTTTATTGGTTGAGAAGGAGTAGGAATCATATCCTTCCTACTCATCGGATGATGATATGGTCGAGCAGACGCAAACACCGCCGCCCTACAGGCAATTCTCTACAACCGCATCGGAGATGTAGGATTTATCATAGCCATAGCATGATTCCTCGCTAATATAAATGCATGAGACTTCCAACAAATCTTTATT

>MK425703 Panthera pardus fusca voucher AB3_FL2/rl4 partial NADH dehydrogenase subunit 5
TAATAAACCTATTTATCTTCTTTATACTCACTGCAATATTTATTCTACTCCTACCTATCATTATATCCAACACTCAACTATACAAAAATAACCTATACCCCCACTATGTAAAAACCACAATCTCTTACGCCTTCACCATCAGCATAATCCCGGCTATAATATTCGTTTCCTCCGGACAAGAAACAATTGTCTCAAACTGACATTGACTATCAATTCAAACCCTCAAATTGTCACTAAGCTTTAAACTAGATTACTTCTCGATCATCTTCATCCCTGTGGCGCTTTTCGTTACATGATCGATCATAGAATTCTCAATATGATACATACACACAGACCCTTATATCAACCGATTTTTCAAGTATCTCCTCATATTTCTAATCACTATAATAATCCTAGTAACCGCCAACAACCTGTTCCAACTGTTTATTGGTTGAGAAGGAGTAGGAATCATATCCTTCCTACTCATCGGATGATGATATGGTCGAGCAGACGCAAACACCGCCGCCCTACAGGCAATTCTCTACAACCGCATCGGAGATGTAGGATTTATCATAGCCATAGCATGATTCCTCGCTAATATAAATGCATGAGACTTCCAACAAATCTTTATT

>MK425704 Panthera pardus fusca voucher AB4_FL2 partial NADH dehydrogenase subunit 5
TAATAAACCTATTTATCTTCTTTATACTCACTGCAATATTTATTCTACTCCTACCTATCATTATATCCAACACTCAACTATACAAAAATAACCTATACCCCCACTATGTAAAAACCACAATCTCTTACGCCTTCACCATCAGCATAATCCCGGCTATAATATTCGTTTCCTCCGGACAAGAAACAATTGTCTCAAACTGACATTGACTATCAATTCAAACCCTCAAATTGTCACTAAGCTTTAAACTAGATTACTTCTCGATCATCTTCATCCCTGTGGCGCTTTTCGTTACATGATCGATCATAGAATTCTCAATATGATACATACACACAGACCCTTATATCAACCGATTTTTCAAGTATCTCCTCATATTTCTAATCACTATAATAATCCTAGTAACCGCCAACAACCTGTTCCAACTGTTTATTGGTTGAGAAGGAGTAGGAATCATATCCTTCCTACTCATCGGATGATGATATGGTCGAGCAGACGCAAACACCGCCGCCCTACAGGCAATTCTCTACAACCGCATCGGAGATGTAGGATTTATCATAGCCATAGCATGATTCCTCGCTAATATAAATGCATGAGACTTCCAACAAATCTTTATT

>MK425705 Panthera pardus fusca voucher AB5_FL2 partial NADH dehydrogenase subunit 5
TAATAAACCTATTTATCTTCTTTATACTCACTGCAATATTTATTCTACTCCTACCTATCATTATATCCAACACTCAACTATACAAAAATAACCTATACCCCCACTATGTAAAAACCACAATCTCTTACGCCTTCACCATCAGCATAATCCCGGCTATAATATTCGTTTCCTCCGGACAAGAAACAATTGTCTCAAACTGACATTGACTATCAATTCAAACCCTCAAATTGTCACTAAGCTTTAAACTAGATTACTTCTCGATCATCTTCATCCCTGTGGCGCTTTTCGTTACATGATCGATCATAGAATTCTCAATATGATACATACACACAGACCCTTATATCAACCGATTTTTCAAGTATCTCCTCATATTTCTAATCACTATAATAATCCTAGTAACCGCCAACAACCTGTTCCAACTGTTTATTGGTTGAGAAGGAGTAGGAATCATATCCTTCCTACTCATCGGATGATGATATGGTCGAGCAGACGCAAACACCGCCGCCCTACAGGCAATTCTCTACAACCGCATCGGAGATGTAGGATTTATCATAGCCATAGCATGATTCCTCGCTAATATAAATGCATGAGACTTCCAACAAATCTTTATT

>MK425706 Panthera pardus fusca voucher AB6-FULL partial NADH dehydrogenase subunit 5
TAATAAACCTATTTATCTTCTTTATACTCACTGCAATATTTATTCTACTCCTACCTATCATTATATCCAACACTCAACTATACAAAAATAACCTATACCCCCACTATGTAAAAACCACAATCTCTTACGCCTTCACCATCAGCATAATCCCGGCTATAATATTCGTTTCCTCCGGACAAGAAACAATTGTCTCAAACTGACATTGACTATCAATTCAAACCCTCAAATTGTCACTAAGCTTTAAACTAGATTACTTCTCGATCATCTTCATCCCTGTGGCGCTTTTCGTTACATGATCGATCATAGAATTCTCAATATGATACATACACACAGACCCTTATATCAACCGATTTTTCAAGTATCTCCTCATATTTCTAATCACTATAATAATCCTAGTAACCGCCAACAACCTGTTCCAACTGTTTATTGGTTGAGAAGGAGTAGGAATCATATCCTTCCTACTCATCGGATGATGATATGGTCGAGCAGACGCAAACACCGCCGCCCTACAGGCAATTCTCTACAACCGCATCGGAGATGTAGGATTTATCATAGCCATAGCATGATTCCTCGCTAATATAAATGCATGAGACTTCCAACAAATCTTTATT

>MK425707 Panthera pardus fusca voucher AJK1_FL2 partial NADH dehydrogenase subunit 5
ACTCCTACCTATCATTATATCCAACACTCAACTATACAAAAATAACCTATACCCCCACTATGTAAAAACCACAATCTCTTACGCCTTCACCATCAGCATAATCCCGGCTATAATATTCGTTTCCTCCGGACAAGAAACAATTGTCTCAAACTGACATTGACTATCAATTCAAACCCTCAAATTGTCACTAAGCTTTAAACTAGATTACTTCTCGATCATCTTCATCCCTGTGGCGCTTTTCGTTACATGATCGATCATAGAATTCTCAATATGATACATACACACAGACCCTTATATCAACCGATTTTTCAAGTATCTCCTCATATTTCTAATCACTATAATAATCCTAGTAACCGCCAACAACCTGTTCCAACTGTTTATTGGTTGAGAAGGAGTAGGAATCATATCCTTCCTACTCATCGGATGATGATATGGTCGAGCAGACGCAAACACCGCCGCCCTACAGGCAATTCTCTACAACCGCATCGGAGATGTAGGATTTATCATAGCCATAGCATGATTCCTCGCTAATATAAATGCATGAGACTTCCAACAAATCTTTATT

>MK425708 Panthera pardus fusca voucher AJK10_RL4 partial NADH dehydrogenase subunit 5
TAATAAACCTATTTATCTTCTTTATACTCACTGCAATATTTATTCTACTCCTACCTATCATTATATCCAACACTCAACTATACAAAAATAACCTATACCCCCACTATGTAAAAACCACAATCTCTTACGCCTTCACCATCAGCATAATCCCGGCTATAATATTCGTTTCCTCCGGACAAGAAACAATTGTCTCAAACTGACATTGACTATCAATTCAAACCCTCAAATTGTCACTAAGCTTTAAACTAGATTACTTCTCGATCATCTTCATCCCTGTGGCGCTTTTCGTTACATGATCGATCATAGAATTCTCAATATGATACATACACACAGACCCTTATATCAACCGATTTTTCAAGTATCTCCTCATATTTCTAATCACTATAATAATCCTAGTAACCGCCAACAACCTGTTCCAACTGTTTATTGGTTGAGAAGGAGTAGGAATCATATCCTTCCTACTCATCGGATGATGATATGGTCGAGCAGACGCAAACACCGCCGCCCTACAGGCAATTCTCTACAACCGCATCGGAGATGTAGGATTTATCATAGCCATAGCATGATTCCTCGCTAATATAAATGCATGAGACTTCCAACAAATCTTTATT

>MK425709 Panthera pardus saxicolor voucher AJK13_FL2 partial NADH dehydrogenase subunit 5
TATTTATCTTCTTTATACTCACTGCAATATTTATTCTACTCCTACCTATCATTATATCCAACACTCAACTATACAAAAATAACCTATACCCCCACTATGTAAAAACCACAATCTCTTACGCCTTCACCATCAGCATAATCCCGGCTATAATATTCGTTTCCTCCGGACAAGAAACAATTGTCTCAAACTGACATTGACTATCAATTCAAACCCTCAAATTGTCACTAAGCTTTAAACTAGATTACTTCTCGATCATCTTCATCCCTGTAGCGCTTTTCGTTACATGATCGATCATAGAATTCTCAATATGATACATACACACAGACCCTTATATCAACCGATTTTTCAAGTATCTCCTCATATTTCTAATCACTATAATAATCCTAGTAACCGCCAACAACCTGTTCCAACTGTTTATTGGTTGAGAAGGAGTAGGAATCATATCCTTCCTACTCATCGGATGATGATATGGTCGAGCAGACGCAAACACCGCCGCCCTACAAGCAATTCTCTACAACCGCATCGGAGATGTAGGATTTATCACAGCCATAGCATGATTCCTCGCTAATATAAATGCATGAGACTTCCAACAAATCTTTATT

>MK425710 Panthera pardus fusca voucher AJK14_FL2 partial NADH dehydrogenase subunit 5
TAATAAACCTATTTATCTTCTTTATACTCACTGCAATATTTATTCTACTCCTACCTATCATTATATCCAACACTCAACTATACAAAAATAACCTATACCCCCACTATGTAAAAACCACAATCTCTTACGCCTTCACCATCAGCATAATCCCGGCTATAATATTCGTTTCCTCCGGACAAGAAACAATTGTCTCAAACTGACATTGACTATCAATTCAAACCCTCAAATTGTCACTAAGCTTTAAACTAGATTACTTCTCGATCATCTTCATCCCTGTGGCGCTTTTCGTTACATGATCGATCATAGAATTCTCAATATGATACATACACACAGACCCTTATATCAACCGATTTTTCAAGTATCTCCTCATATTTCTAATCACTATAATAATCCTAGTAACCGCCAACAACCTGTTCCAACTGTTTATTGGTTGAGAAGGAGTAGGAATCATATCCTTCCTACTCATCGGATGATGATATGGTCGAGCAGACGCAAACACCGCCGCCCTACAGGCAATTCTCTACAACCGCATCGGAGATGTAGGATTTATCATAGCCATAGCATGATTCCTCGCTAATATAAATGCATGAGACTTCCAACAAATCTTTATT

>MK425711 Panthera pardus saxicolor voucher AJK15_RL4 partial NADH dehydrogenase subunit 5
TAATAAACCTATTTATCTTCTTTATACTCACTGCAATATTTATTCTACTCCTACCTATCATTATATCCAACACTCAACTATACAAAAATAACCTATACCCCCACTATGTAAAAACCACAATCTCTTACGCCTTCACCATCAGCATAATCCCGGCTATAATATTCGTTTCCTCCGGACAAGAAACAATTGTCTCAAACTGACATTGACTATCAATTCAAACCCTCAAATTGTCACTAAGCTTTAAACTAGATTACTTCTCGATCATCTTCATCCCTGTAGCGCTTTTCGTTACATGATCGATCATAGAATTCTCAATATGATACATACACACAGACCCTTATATCAACCGATTTTTCAAGTATCTCCTCATATTTCTAATCACTATAATAATCCTAGTAACCGCCAACAACCTGTTCCAACTGTTTATTGGTTGAGAAGGAGTAGGAATCATATCCTTCCTACTCATCGGATGATGATATGGTCGAGCAGACGCAAACACCGCCGCCCTACAAGCAATTCTCTACAACCGCATCGGAGATGTAGGATTTATCACAGCCATAGCATGATTCCTCGCTAATATAAATGCATGAGACTTCCAACAAATCTTTATT

>MK425712 Panthera pardus fusca voucher AJK16_FL2 partial NADH dehydrogenase subunit 5
TAATAAACCTATTTATCTTCTTTATACTCACTGCAATATTTATTCTACTCCTACCTATCATTATATCCAACACTCAACTATACAAAAATAACCTATACCCCCACTATGTAAAAACCACAATCTCTTACGCCTTCACCATCAGCATAATCCCGGCTATAATATTCGTTTCCTCCGGACAAGAAACAATTGTCTCAAACTGACATTGACTATCAATTCAAACCCTCAAATTGTCACTAAGCTTTAAACTAGATTACTTCTCGATCATCTTCATCCCTGTGGCGCTTTTCGTTACATGATCGATCATAGAATTCTCAATATGATACATACACACAGACCCTTATATCAACCGATTTTTCAAGTATCTCCTCATATTTCTAATCACTATAATAATCCTAGTAACCGCCAACAACCTGTTCCAACTGTTTATTGGTTGAGAAGGAGTAGGAATCATATCCTTCCTACTCATCGGATGATGATATGGTCGAGCAGACGCAAACACCGCCGCCCTACAGGCAATTCTCTACAACCGCATCGGAGATGTAGGATTTATCATAGCCATAGCATGATTCCTCGCTAATATAAATGCATGAGACTTCCAACAAATCTTTATT

>MK425713 Panthera pardus saxicolor voucher AJK18_FL2 partial NADH dehydrogenase subunit 5
TAATAAACCTATTTATCTTCTTTATACTCACTGCAATATTTATTCTACTCCTACCTATCATTATATCCAACACTCAACTATACAAAAATAACCTATACCCCCACTATGTAAAAACCACAATCTCTTACGCCTTCACCATCAGCATAATCCCGGCTATAATATTCGTTTCCTCCGGACAAGAAACAATTGTCTCAAACTGACATTGACTATCAATTCAAACCCTCAAATTGTCACTAAGCTTTAAACTAGATTACTTCTCGATCATCTTCATCCCTGTAGCGCTTTTCGTTACATGATCGATCATAGAATTCTCAATATGATACATACACACAGACCCTTATATCAACCGATTTTTCAAGTATCTCCTCATATTTCTAATCACTATAATAATCCTAGTAACCGCCAACAACCTGTTCCAACTGTTTATTGGTTGAGAAGGAGTAGGAATCATATCCTTCCTACTCATCGGATGATGATATGGTCGAGCAGACGCAAACACCGCCGCCCTACAAGCAATTCTCTACAACCGCATCGGAGATGTAGGATTTATCACAGCCATAGCATGATTCCTCGCTAATATAAATGCATGAGACTTCCAACAAATCTTTATT

>MK425714 Panthera pardus saxicolor voucher AJK2_FL2 partial NADH dehydrogenase subunit 5
TAATAAACCTATTTATCTTCTTTATACTCACTGCAATATTTATTCTACTCCTACCTATCATTATATCCAACACTCAACTATACAAAAATAACCTATACCCCCACTATGTAAAAACCACAATCTCTTACGCCTTCACCATCAGCATAATCCCGGCTATAATATTCGTTTCCTCCGGACAAGAAACAATTGTCTCAAACTGACATTGACTATCAATTCAAACCCTCAAATTGTCACTAAGCTTTAAACTAGATTACTTCTCGATCATCTTCATCCCTGTAGCGCTTTTCGTTACATGATCGATCATAGAATTCTCAATATGATACATACACACAGACCCTTATATCAACCGATTTTTCAAGTATCTCCTCATATTTCTAATCACTATAATAATCCTAGTAACCGCCAACAACCTGTTCCAACTGTTTATTGGTTGAGAAGGAGTAGGAATCATATCCTTCCTACTCATCGGATGATGATATGGTCGAGCAGACGCAAACACCGCCGCCCTACAAGCAATTCTCTACAACCGCATCGGAGATGTAGGATTTATCACAGCCATAGCATGATTCCTCGCTAATATAAATGCATGAGACTTCCAACAAATCTTTATT

>MK425715 Panthera pardus saxicolor voucher AJK22_FL2 partial NADH dehydrogenase subunit 5
TAATAAACCTATTTATCTTCTTTATACTCACTGCAATATTTATTCTACTCCTACCTATCATTATATCCAACACTCAACTATACAAAAATAACCTATACCCCCACTATGTAAAAACCACAATCTCTTACGCCTTCACCATCAGCATAATCCCGGCTATAATATTCGTTTCCTCCGGACAAGAAACAATTGTCTCAAACTGACATTGACTATCAATTCAAACCCTCAAATTGTCACTAAGCTTTAAACTAGATTACTTCTCGATCATCTTCATCCCTGTAGCGCTTTTCGTTACATGATCGATCATAGAATTCTCAATATGATACATACACACAGACCCTTATATCAACCGATTTTTCAAGTATCTCCTCATATTTCTAATCACTATAATAATCCTAGTAACCGCCAACAACCTGTTCCAACTGTTTATTGGTTGAGAAGGAGTAGGAATCATATCCTTCCTACTCATCGGATGATGATATGGTCGAGCAGACGCAAACACCGCCGCCCTACAAGCAATTCTCTACAACCGCATCGGAGATGTAGGATTTATCACAGCCATAGCATGATTCCTCGCTAATATAAATGCATGAGACTTCCAACAAATCTTTATT

>MK425716 Panthera pardus saxicolor voucher AJK3_FL2 partial NADH dehydrogenase subunit 5
TAATAAACCTATTTATCTTCTTTATACTCACTGCAATATTTATTCTACTCCTACCTATCATTATATCCAACACTCAACTATACAAAAATAACCTATACCCCCACTATGTAAAAACCACAATCTCTTACGCCTTCACCATCAGCATAATCCCGGCTATAATATTCGTTTCCTCCGGACAAGAAACAATTGTCTCAAACTGACATTGACTATCAATTCAAACCCTCAAATTGTCACTAAGCTTTAAACTAGATTACTTCTCGATCATCTTCATCCCTGTAGCGCTTTTCGTTACATGATCGATCATAGAATTCTCAATATGATACATACACACAGACCCTTATATCAACCGATTTTTCAAGTATCTCCTCATATTTCTAATCACTATAATAATCCTAGTAACCGCCAACAACCTGTTCCAACTGTTTATTGGTTGAGAAGGAGTAGGAATCATATCCTTCCTACTCATCGGATGATGATATGGTCGAGCAGACGCAAACACCGCCGCCCTACAAGCAATTCTCTACAACCGCATCGGAGATGTAGGATTTATCACAGCCATAGCATGATTCCTCGCTAATATAAATGCATGAGACTTCCAACAAATCTTTATT

>MK425717 Panthera pardus fusca voucher AJK4_FL2 partial NADH dehydrogenase subunit 5
TCTTTATACTCACTGCAATATTTATTCTACTCCTACCTATCATTATATCCAACACTCAACTATACAAAAATAACCTATACCCCCACTATGTAAAAACCACAATCTCTTACGCCTTCACCATCAGCATAATCCCGGCTATAATATTCGTTTCCTCCGGACAAGAAACAATTGTCTCAAACTGACATTGACTATCAATTCAAACCCTCAAATTGTCACTAAGCTTTAAACTAGATTACTTCTCGATCATCTTCATCCCTGTGGCGCTTTTCGTTACATGATCGATCATAGAATTCTCAATATGATACATACACACAGACCCTTATATCAACCGATTTTTCAAGTATCTCCTCATATTTCTAATCACTATAATAATCCTAGTAACCGCCAACAACCTGTTCCAACTGTTTATTGGTTGAGAAGGAGTAGGAATCATATCCTTCCTACTCATCGGATGATGATATGGTCGAGCAGACGCAAACACCGCCGCCCTACAGGCAATTCTCTACAACCGCATCGGAGATGTAGGATTTATCATAGCCATAGCATGATTCCTCGCTAATATAAATGCATGAGACTTCCAACAAATCTTTATT

>MK425718 Panthera pardus fusca voucher AJK5_FL2 partial NADH dehydrogenase subunit 5
TAATAAACCTATTTATCTTCTTTATACTCACTGCAATATTTATTCTACTCCTACCTATCATTATATCCAACACTCAACTATACAAAAATAACCTATACCCCCACTATGTAAAAACCACAATCTCTTACGCCTTCACCATCAGCATAATCCCGGCTATAATATTCGTTTCCTCCGGACAAGAAACAATTGTCTCAAACTGACATTGACTATCAATTCAAACCCTCAAATTGTCACTAAGCTTTAAACTAGATTACTTCTCGATCATCTTCATCCCTGTGGCGCTTTTCGTTACATGATCGATCATAGAATTCTCAATATGATACATACACACAGACCCTTATATCAACCGATTTTTCAAGTATCTCCTCATATTTCTAATCACTATAATAATCCTAGTAACCGCCAACAACCTGTTCCAACTGTTTATTGGTTGAGAAGGAGTAGGAATCATATCCTTCCTACTCATCGGATGATGATATGGTCGAGCAGACGCAAACACCGCCGCCCTACAGGCAATTCTCTACAACCGCATCGGAGATGTAGGATTTATCATAGCCATAGCATGATTCCTCGCTAATATAAATGCATGAGACTTCCAACAAATCTTTATT

>MK425719 Panthera pardus fusca voucher AJK6_FL2 partial NADH dehydrogenase subunit 5
TAATAAACCTATTTATCTTCTTTATACTCACTGCAATATTTATTCTACTCCTACCTATCATTATATCCAACACTCAACTATACAAAAATAACCTATACCCCCACTATGTAAAAACCACAATCTCTTACGCCTTCACCATCAGCATAATCCCGGCTATAATATTCGTTTCCTCCGGACAAGAAACAATTGTCTCAAACTGACATTGACTATCAATTCAAACCCTCAAATTGTCACTAAGCTTTAAACTAGATTACTTCTCGATCATCTTCATCCCTGTGGCGCTTTTCGTTACATGATCGATCATAGAATTCTCAATATGATACATACACACAGACCCTTATATCAACCGATTTTTCAAGTATCTCCTCATATTTCTAATCACTATAATAATCCTAGTAACCGCCAACAACCTGTTCCAACTGTTTATTGGTTGAGAAGGAGTAGGAATCATATCCTTCCTACTCATCGGATGATGATATGGTCGAGCAGACGCAAACACCGCCGCCCTACAGGCAATTCTCTACAACCGCATCGGAGATGTAGGATTTATCATAGCCATAGCATGATTCCTCGCTAATATAAATGCATGAGACTTCCAACAAATCTTTATT

>MK425720 Panthera pardus saxicolor voucher AJK7_FL2 partial NADH dehydrogenase subunit 5
TAATAAACCTATTTATCTTCTTTATACTCACTGCAATATTTATTCTACTCCTACCTATCATTATATCCAACACTCAACTATACAAAAATAACCTATACCCCCACTATGTAAAAACCACAATCTCTTACGCCTTCACCATCAGCATAATCCCGGCTATAATATTCGTTTCCTCCGGACAAGAAACAATTGTCTCAAACTGACATTGACTATCAATTCAAACCCTCAAATTGTCACTAAGCTTTAAACTAGATTACTTCTCGATCATCTTCATCCCTGTAGCGCTTTTCGTTACATGATCGATCATAGAATTCTCAATATGATACATACACACAGACCCTTATATCAACCGATTTTTCAAGTATCTCCTCATATTTCTAATCACTATAATAATCCTAGTAACCGCCAACAACCTGTTCCAACTGTTTATTGGTTGAGAAGGAGTAGGAATCATATCCTTCCTACTCATCGGATGATGATATGGTCGAGCAGACGCAAACACCGCCGCCCTACAAGCAATTCTCTACAACCGCATCGGAGATGTAGGATTTATCACAGCCATAGCATGATTCCTCGCTAATATAAATGCATGAGACTTCCAACAAATCTTTATT

>MK425721 Panthera pardus fusca voucher AJK9_FL2 partial NADH dehydrogenase subunit 5
TAATAAACCTATTTATCTTCTTTATACTCACTGCAATATTTATTCTACTCCTACCTATCATTATATCCAACACTCAACTATACAAAAATAACCTATACCCCCACTATGTAAAAACCACAATCTCTTACGCCTTCACCATCAGCATAATCCCGGCTATAATATTCGTTTCCTCCGGACAAGAAACAATTGTCTCAAACTGACATTGACTATCAATTCAAACCCTCAAATTGTCACTAAGCTTTAAACTAGATTACTTCTCGATCATCTTCATCCCTGTAGCGCTTTTCGTTACATGATCGATCATAGAATTCTCAATATGATACATACACACAGACCCTTATATCAACCGATTTTTCAAGTATCTCCTCATATTTCTAATCACTATAATAATCCTAGTAACCGCCAACAACCTGTTCCAACTGTTTATTGGTTGAGAAGGAGTAGGAATCATATCCTTCCTACTCATCGGATGATGATATGGTCGAGCAGACGCAAACACCGCCGCCCTACAAGCAATTCTCTACAACCGCATCGGAGATGTAGGATTTATCATAGCCATAGCATGATTCCTCGCTAATATAAATGCATGAGACTTCCAACAAATCTTTATT

>MK425722 Panthera pardus fusca voucher BALOCHISTAN_FL2 partial NADH dehydrogenase subunit 5
TAATAAACCTATTTATCTTCTTTATACTCACTGCAATATTTATTCTACTCCTACCTATCATTATATCCAACACTCAACTATACAAAAATAACCTATACCCCCACTATGTAAAAACCACAATCTCTTACGCCTTCACCATCAGCATAATCCCGGCTATAATATTCGTTTCCTCCGGACAAGAAACAATTGTCTCAAACTGACATTGACTATCAATTCAAACCCTCAAATTGTCACTAAGCTTTAAACTAGATTACTTCTCGATCATCTTCATCCCTGTGGCGCTTTTCGTTACATGATCGATCATAGAATTCTCAATATGATACATACACACAGACCCTTATATCAACCGATTTTTCAAGTATCTCCTCATATTTCTAATCACTATAATAATCCTAGTAACCGCCAACAACCTGTTCCAACTGTTTATTGGTTGAGAAGGAGTAGGAATCATATCCTTCCTACTCATCGGATGATGATATGGTCGAGCAGACGCAAACACCGCCGCCCTACAGGCAATTCTCTACAACCGCATCGGAGATGTAGGATTTATCATAGCCATAGCATGATTCCTCGCTAATATAAATGCATGAGACTTCCAACAAATCTTTATT

>MK425723 Panthera pardus fusca voucher IND_FL2 partial NADH dehydrogenase subunit 5
TAATAAACCTATTTATCTTCTTTATACTCACTGCAATATTTATTCTACTCCTACCTATCATTATATCCAACACTCAACTATACAAAAATAACCTATACCCCCACTATGTAAAAACCACAATCTCTTACGCCTTCACCATCAGCATAATCCCGGCTATAATATTCGTTTCCTCCGGACAAGAAACAATTGTCTCAAACTGACATTGACTATCAATTCAAACCCTCAAATTGTCACTAAGCTTTAAACTAGATTACTTCTCGATCATCTTCATCCCTGTGGCGCTTTTCGTTACATGATCGATCATAGAATTCTCAATATGATACATACACACAGACCCTTATATCAACCGATTTTTCAAGTATCTCCTCATATTTCTAATCACTATAATAATCCTAGTAACCGCCAACAACCTGTTCCAACTGTTTATTGGTTGAGAAGGAGTAGGAATCATATCCTTCCTACTCATCGGATGATGATATGGTCGAGCAGACGCAAACACCGCCGCCCTACAGGCAATTCTCTACAACCGCATCGGAGATGTAGGATTTATCATAGCCATAGCATGATTCCTCGCTAATATAAATGCATGAGACTTCCAACAAATCTTTATT

>MK425724 Panthera pardus saxicolor voucher N1_full partial NADH dehydrogenase subunit 5
TAATAAACCTATTTATCTTCTTTATACTCACTGCAATATTTATTCTACTCCTACCTATCATTATATCCAACACTCAACTATACAAAAATAACCTATACCCCCACTATGTAAAAACCACAATCTCTTACGCCTTCACCATCAGCATAATCCCGGCTATAATATTCGTTTCCTCCGGACAAGAAACAATTGTCTCAAACTGACATTGACTATCAATTCAAACCCTCAAATTGTCACTAAGCTTTAAACTAGATTACTTCTCGATCATCTTCATCCCTGTAGCGCTTTTCGTTACATGATCGATCATAGAATTCTCAATATGATACATACACACAGACCCTTATATCAACCGATTTTTCAAGTATCTCCTCATATTTCTAATCACTATAATAATCCTAGTAACCGCCAACAACCTGTTCCAACTGTTTATTGGTTGAGAAGGAGTAGGAATCATATCCTTCCTACTCATCGGATGATGATATGGTCGAGCAGACGCAAACACCGCCGCCCTACAAGCAATTCTCTACAACCGCATCGGAGATGTAGGATTTATCACAGCCATAGCATGATTCCTCGCTAATATAAATGCATGAGACTTCCAACAAATCTTTATT

>MK425725 Panthera pardus fusca voucher N11_FL2 partial NADH dehydrogenase subunit 5
TATCTTCTTTATACTCACTGCAATATTTATTCTACTCCTACCTATCATTATATCCAACACTCAACTATACAAAAATAACCTATACCCCCACTATGTAAAAACCACAATCTCTTACGCCTTCACCATCAGCATAATCCCGGCTATAATATTCGTTTCCTCCGGACAAGAAACAATTGTCTCAAACTGACATTGACTATCAATTCAAACCCTCAAATTGTCACTAAGCTTTAAACTAGATTACTTCTCGATCATCTTCATCCCTGTAGCGCTTTTCGTTACATGATCGATCATAGAATTCTCAATATGATACATACACACAGACCCTTATATCAACCGATTTTTCAAGTATCTCCTCATATTTCTAATCACTATAATAATCCTAGTAACCGCCAACAACCTGTTCCAACTGTTTATTGGTTGAGAAGGAGTAGGAATCATATCCTTCCTACTCATCGGATGATGATATGGTCGAGCAGACGCAAACACCGCCGCCCTACAAGCAATTCTCTACAACCGCATCGGAGATGTAGGATTTATCACAGCCATAGCATGATTCCTCGCTAATATAAATGCATGAGACTTCCAACAAATCTTTATT

>MK425726 Panthera pardus fusca voucher N12_FL2 partial NADH dehydrogenase subunit 5
TATTTATTCTACTCCTACCTATCATTATATCCAACACTCAACTATACAAAAATAACCTATACCCCCACTATGTAAAAACCACAATCTCTTACGCCTTCACCATCAGCATAATCCCGGCTATAATATTCGTTTCCTCCGGACAAGAAACAATTGTCTCAAACTGACATTGACTATCAATTCAAACCCTCAAATTGTCACTAAGCTTTAAACTAGATTACTTCTCGATCATCTTCATCCCTGTGGCGCTTTTCGTTACATGATCGATCATAGAATTCTCAATATGATACATACACACAGACCCTTATATCAACCGATTTTTCAAGTATCTCCTCATATTTCTAATCACTATAATAATCCTAGTAACCGCCAACAACCTGTTCCAACTGTTTATTGGTTGAGAAGGAGTAGGAATCATATCCTTCCTACTCATCGGATGATGATATGGTCGAGCAGACGCAAACACCGCCGCCCTACAGGCAATTCTCTACAACCGCATCGGAGATGTAGGATTTATCATAGCCATAGCATGATTCCTCGCTAATATAAATGCATGAGACTTCCAACAAATCTTTATT

>MK425727 Panthera pardus saxicolor voucher N2-1_F partial NADH dehydrogenase subunit 5
ATTTATCTTCTTTATACTCACTGCAATATTTATTCTACTCCTACCTATCATTATATCCAACACTCAACTATACAAAAATAACCTATACCCCCACTATGTAAAAACCACAATCTCTTACGCCTTCACCATCAGCATAATCCCGGCTATAATATTCGTTTCCTCCGGACAAGAAACAATTGTCTCAAACTGACATTGACTATCAATTCAAACCCTCAAATTGTCACTAAGCTTTAAACTAGATTACTTCTCGATCATCTTCATCCCTGTAGCGCTTTTCGTTACATGATCGATCATAGAATTCTCAATATGATACATACACACAGACCCTTATATCAACCGATTTTTCAAGTATCTCCTCATATTTCTAATCACTATAATAATCCTAGTAACCGCCAACAACCTGTTCCAACTGTTTATTGGTTGAGAAGGAGTAGGAATCATATCCTTCCTACTCATCGGATGATGATATGGTCGAGCAGACGCAAACACCGCCGCCCTACAAGCAATTCTCTACAACCGCATCGGAGATGTAGGATTTATCACAGCCATAGCATGATTCCTCGCTAATATAAATGCATGAGACTTCCAACAAATCTTTATT

>MK425728 Panthera pardus fusca voucher N22_FL2 partial NADH dehydrogenase subunit 5
TAATAAACCTATTTATCTTCTTTATACTCACTGCAATATTTATTCTACTCCTACCTATCATTATATCCAACACTCAACTATACAAAAATAACCTATACCCCCACTATGTAAAAACCACAATCTCTTACGCCTTCACCATCAGCATAATCCCGGCTATAATATTCGTTTCCTCCGGACAAGAAACAATTGTCTCAAACTGACATTGACTATCAATTCAAACCCTCAAATTGTCACTAAGCTTTAAACTAGATTACTTCTCGATCATCTTCATCCCTGTGGCGCTTTTCGTTACATGATCGATCATAGAATTCTCAATATGATACATACACACAGACCCTTATATCAACCGATTTTTCAAGTATCTCCTCATATTTCTAATCACTATAATAATCCTAGTAACCGCCAACAACCTGTTCCAACTGTTTATTGGTTGAGAAGGAGTAGGAATCATATCCTTCCTACTCATCGGATGATGATATGGTCGAGCAGACGCAAACACCGCCGCCCTACAGGCAATTCTCTACAACCGCATCGGAGATGTAGGATTTATCATAGCCATAGCATGATTCCTCGCTAATATAAATGCATGAGACTTCCAACAAATCTTTATT

>MK425729 Panthera pardus saxicolor voucher N3_FL2 partial NADH dehydrogenase subunit 5
TAATAAACCTATTTATCTTCTTTATACTCACTGCAATATTTATTTTACTCCTACCTATCATTATATCCAACACTCAACTATACAAAAATAACCTATACCCCCACTATGTAAAAACCACAATCTCTTACGCCTTCACCATCAGCATAATCCCGGCTATAATATTCGTTTCCTCCGGACAAGAAACAATTGTCTCAAACTGACATTGACTATCAATTCAAACCCTCAAATTGTCACTAAGCTTTAAACTAGATTACTTCTCGATCATCTTCATCCCTGTAGCGCTTTTCGTTACATGATCGATCATAGAATTCTCAATATGATACATACACACAGACCCTTATATCAACCGATTTTTCAAGTATCTCCTCATATTTCTAATCACTATAATAATCCTAGTAACCGCCAACAACCTGTTCCAACTGTTTATTGGTTGAGAAGGAGTAGGAATCATATCCTTCCTACTCATCGGATGATGATATGGTCGAGCAGACGCAAACACCGCCGCCCTACAAGCAATTCTCTACAACCGCATCGGAGATGTAGGATTTATCACAGCCATAGCATGATTCCTCGCTAATATAAATGCATGAGACTTCCAACAAATCTTTATT

>MK425702Panthera pardus fusca voucher N4_FL2 partial NADH dehydrogenase subunit 5
TAATAAACCTATTTATCTTCTTTATACTCACTGCAATATTTATTCTACTCCTACCTATCATTATATCCAACACTCAACTATACAAAAATAACCTATACCCCCACTATGTAAAAACCACAATCTCTTACGCCTTCACCATCAGCATAATCCCGGCTATAATATTCGTTTCCTCCGGACAAGAAACAATTGTCTCAAACTGACATTGACTATCAATTCAAACCCTCAAATTGTCACTAAGCTTTAAACTAGATTACTTCTCGATCATCTTCATCCCTGTGGCGCTTTTCGTTACATGATCGATCATAGAATTCTCAATATGATACATACACACAGACCCTTATATCAACCGATTTTTCAAGTATCTCCTCATATTTCTAATCACTATAATAATCCTAGTAACCGCCAACAACCTGTTCCAACTGTTTATTGGTTGAGAAGGAGTAGGAATCATATCCTTCCTACTCATCGGATGATGATATGGTCGAGCAGACGCAAACACCGCCGCCCTACAGGCAATTCTCTACAACCGCATCGGAGATGTAGGATTTATCATAGCCATAGCATGATTCCTCGCTAATATAAATGCATGAGACTTCCAACAAATCTTTATT

>MK425730 Panthera pardus fusca voucher N5_p1_F partial NADH dehydrogenase subunit 5
TAATAAACCTATTTATCTTCTTTATACTCACTGCAATATTTATTCTACTCCTACCTATCATTATATCCAACACTCAACTATACAAAAATAACCTATACCCCCACTATGTAAAAACCACAATCTCTTACGCCTTCACCATCAGCATAATCCCGGCTATAATATTCGTTTCCTCCGGACAAGAAACAATTGTCTCAAACTGACATTGACTATCAATTCAAACCCTCAAATTGTCACTAAGCTTTAAACTAGATTACTTCTCGATCATCTTCATCCCTGTGGCGCTTTTCGTTACATGATCGATCATAGAATTCTCAATATGATACATACACACAGACCCTTATATCAACCGATTTTTCAAGTATCTCCTCATATTTCTAATCACTATAATAATCCTAGTAACCGCCAACAACCTGTTCCAACTGTTTATTGGTTGAGAAGGAGTAGGAATCATATCCTTCCTACTCATCGGATGATGATATGGTCGAGCAGACGCAAACACCGCCGCCCTACAGGCAATTCTCTACAACCGCATCGGAGATGTAGGATTTATCATAGCCATAGCATGATTCCTCGCTAATATAAATGCATGAGACTTCCAACAAATCTTTATT

>MK425731 Panthera pardus fusca voucher N6_FL2 partial NADH dehydrogenase subunit 5
TAATAAACCTATTTATCTTCTTTATACTCACTGCAATATTTATTCTACTCCTACCTATCATTATATCCAACACTCAACTATACAAAAATAACCTATACCCCCACTATGTAAAAACCACAATCTCTTACGCCTTCACCATCAGCATAATCCCGGCTATAATATTCGTTTCCTCCGGACAAGAAACAATTGTCTCAAACTGACATTGACTATCAATTCAAACCCTCAAATTGTCACTAAGCTTTAAACTAGATTACTTCTCGATCATCTTCATCCCTGTGGCGCTTTTCGTTACATGATCGATCATAGAATTCTCAATATGATACATACACACAGACCCTTATATCAACCGATTTTTCAAGTATCTCCTCATATTTCTAATCACTATAATAATCCTAGTAACCGCCAACAACCTGTTCCAACTGTTTATTGGTTGAGAAGGAGTAGGAATCATATCCTTCCTACTCATCGGATGATGATATGGTCGAGCAGACGCAAACACCGCCGCCCTACAGGCAATTCTCTACAACCGCATCGGAGATGTAGGATTTATCATAGCCATAGCATGATTCCTCGCTAATATAAATGCATGAGACTTCCAACAAATCTTTATT

>MK425732 Panthera pardus fusca voucher N7_FL2 partial NADH dehydrogenase subunit 5
TAATAAACCTATTTATCTTCTTTATACTCACTGCAATATTTATTCTACTCCTACCTATCATTATATCCAACACTCAACTATACAAAAATAACCTATACCCCCACTATGTAAAAACCACAATCTCTTACGCCTTCACCATCAGCATAATCCCGGCTATAATATTCGTTTCCTCCGGACAAGAAACAATTGTCTCAAACTGACATTGACTATCAATTCAAACCCTCAAATTGTCACTAAGCTTTAAACTAGATTACTTCTCGATCATCTTCATCCCTGTGGCGCTTTTCGTTACATGATCGATCATAGAATTCTCAATATGATACATACACACAGACCCTTATATCAACCGATTTTTCAAGTATCTCCTCATATTTCTAATCACTATAATAATCCTAGTAACCGCCAACAACCTGTTCCAACTGTTTATTGGTTGAGAAGGAGTAGGAATCATATCCTTCCTACTCATCGGATGATGATATGGTCGAGCAGACGCAAACACCGCCGCCCTACAGGCAATTCTCTACAACCGCATCGGAGATGTAGGATTTATCATAGCCATAGCATGATTCCTCGCTAATATAAATGCATGAGACTTCCAACAAATCTTTATT

>MK425733 Panthera pardus fusca voucher N9-1_RL2 partial NADH dehydrogenase subunit 5
TATCCAACACTCAACTATACAAAAATAACCTATACCCCCACTATGTAAAAACCACAATCTCTTACGCCTTCACCATCAGCATAATCCCGGCTATAATATTCGTTTCCTCCGGACAAGAAACAATTGTCTCAAACTGACATTGACTATCAATTCAAACCCTCAAATTGTCACTAAGCTTTAAACTAGATTACTTCTCGATCATCTTCATCCCTGTGGCGCTTTTCGTTACATGATCGATCATAGAATTCTCAATATGATACATACACACAGACCCTTATATCAACCGATTTTTCAAGTATCTCCTCATATTTCTAATCACTATAATAATCCTAGTAACCGCCAACAACCTGTTCCAACTGTTTATTGGTTGAGAAGGAGTAGGAATCATATCCTTCCTACTCATCGGATGATGATATGGTCGAGCAGACGCAAACACCGCCGCCCTACAGGCAATTCTCTACAACCGCATCGGAGATGTAGGATTTATCATAGCCATAGCATGATTCCTCGCTAATATAAATGCATGAGACTTCCAACAAATCTTTATT

>MK425734 Panthera pardus fusca voucher Nambal-1_F partial NADH dehydrogenase subunit 5
TAATAAACCTATTTATCTTCTTTATACTCACTGCAATATTTATTCTACTCCTACCTATCATTATATCCAACACTCAACTATACAAAAATAACCTATACCCCCACTATGTAAAAACCACAATCTCTTACGCCTTCACCATCAGCATAATCCCGGCTATAATATTCGTTTCCTCCGGACAAGAAACAATTGTCTCAAACTGACATTGACTATCAATTCAAACCCTCAAATTGTCACTAAGCTTTAAACTAGATTACTTCTCGATCATCTTCATCCCTGTGGCGCTTTTCGTTACATGATCGATCATAGAATTCTCAATATGATACATACACACAGACCCTTATATCAACCGATTTTTCAAGTATCTCCTCATATTTCTAATCACTATAATAATCCTAGTAACCGCCAACAACCTGTTCCAACTGTTTATTGGTTGAGAAGGAGTAGGAATCATATCCTTCCTACTCATCGGATGATGATATGGTCGAGCAGACGCAAACACCGCCGCCCTACAGGCAATTCTCTACAACCGCATCGGAGATGTAGGATTTATCATAGCCATAGCATGATTCCTCGCTAATATAAATGCATGAGACTTCCAACAAATCTTTATT

>MK425735 Panthera pardus saxicolor voucher Nizampur_FL2 partial NADH dehydrogenase subunit 5
TATATCCAACACTCAACTATACAAAAATAACCTATACCCCCACTATGTAAAAACCACAATCTCTTACGCCTTCACCATCAGCATAATCCCGGCTATAATATTCGTTTCCTCCGGACAAGAAACAATTGTCTCAAACTGACATTGACTATCAATTCAAACCCTCAAATTGTCACTAAGCTTTAAACTAGATTACTTCTCGATCATCTTCATCCCTGTAGCGCTTTTCGTTACATGATCGATCATAGAATTCTCAATATGATACATACACACAGACCCTTATATCAACCGATTTTTCAAGTATCTCCTCATATTTCTAATCACTATAATAATCCTAGTAACCGCCAACAACCTGTTCCAACTGTTTATTGGTTGAGAAGGAGTAGGAATCATATCCTTCCTACTCATCGGATGATGATATGGTCGAGCAGACGCAAACACCGCCGCCCTACAAGCAATTCTCTACAACCGCATCGGAGATGTAGGATTTATCACAGCCATAGCATGATTCCTCGCTAATATAAATGCATGAGACTTCCAACAAATCTTTATT

>MK425736 Panthera pardus voucher AJK11_FL2(2) partial NADH dehydrogenase subunit 5
ATCATAGAATTCTCAATATGATACATACACACAGACCCTTATATCAACCGATTTTTCAAGTATCTCCTCATATTTCTAATCACTATAATAATCCTAGTAACCGCCAACAACCTGTTCCAACTGTTTATTGGTTGAGAAGGAGTAGGAATCATATCCTTCCTACTCATCGGATGATGATATGGTCGAGCAGACGCAAACACCGCCGCCCTACAGGCAATTCTCTACAACCGCATCGGAGATGTAGGATTTATCATAGCCATAGCATGATTCCTCGCTAATATAAATGCATGAGACTTCCAACAAATCTTTATT

>MK425737 Panthera pardus voucher L15_FL2 partial NADH dehydrogenase subunit 5
ATCATAGAATTCTCAATATGATACATACACACAGACCCTTATATCAACCGATTTTTCAAGTATCTCCTCATATTTCTAATCACTATAATAATCCTAGTAACCGCCAACAACCTGTTCCAACTGTTTATTGGTTGAGAAGGAGTAGGAATCATATCCTTCCTACTCATCGGATGATGATATGGTCGAGCAGACGCAAACACCGCCGCCCTACAAGCAATTCTCTACAACCGCATCGGAGATGTAGGATTTATCACAGCCATAGCATGATTCCTCGCTAATATAAATGCATGAGACTTCCAACAAATCTTTATT

>MK425738 Panthera pardus voucher L16_FL2 partial NADH dehydrogenase subunit 5
GATCATAGAATTCTCAATATGATACATACACACAGACCCTTATATCAACCGATTTTTCAAGTATCTCCTCATATTTCTAATCACTATAATAATCCTAGTAACCGCCAACAACCTGTTCCAACTGTTTATTGGTTGAGAAGGAGTAGGAATCATATCCTTCCTACTCATCGGATGATGATATGGTCGAGCAGACGCAAACACCGCCGCCCTACAGGCAATTCTCTACAACCGCATCGGAGATGTAGGATTTATCATAGCCATAGCATGATTCCTCGCTAATATAAATGCATGAGACTTCCAACAAATCTTTATT

>MK425739 Panthera pardus voucher N10_FL2 partial NADH dehydrogenase subunit 5
GATCATAGAATTCTCAATATGATACATACACACAGACCCTTATATCAACCGATTTTTCAAGTATCTCCTCATATTTCTAATCACTATAATAATCCTAGTAACCGCCAACAACCTGTTCCAACTGTTTATTGGTTGAGAAGGAGTAGGAATCATATCCTTCCTACTCATCGGATGATGATATGGTCGAGCAGACGCAAACACCGCCGCCCTACAGGCAATTCTCTACAACCGCATCGGAGATGTAGGATTTATCATAGCCATAGCATGATTCCTCGCTAATATAAATGCATGAGACTTCCAACAAATCTTTATT

>MK425740 Panthera pardus voucher N14_FL2 partial NADH dehydrogenase subunit 5
ATCATAGAATTCTCAATATGATACATACACACAGACCCTTATATCAACCGATTTTTCAAGTATCTCCTCATATTTCTAATCACTATAATAATCCTAGTAACCGCCAACAACCTGTTCCAACTGTTTATTGGTTGAGAAGGAGTAGGAATCATATCCTTCCTACTCATCGGATGATGATATGGTCGAGCAGACGCAAACACCGCCGCCCTACAGGCAATTCTCTACAACCGCATCGGAGATGTAGGATTTATCACAGCCATAGCATGATTCCTCGCTAATATAAATGCATGAGACTTCCAACAAATCTTTATT

>MK425741 Panthera pardus voucher N17_FL2 partial NADH dehydrogenase subunit 5
GATCATAGAATTCTCAATATGATACATACACACAGACCCTTATATCAACCGATTTTTCAAGTATCTCCTCATATTTCTAATCACTATAATAATCCTAGTAACCGCCAACAACCTGTTCCAACTGTTTATTGGTTGAGAAGGAGTAGGAATCATATCCTTCCTACTCATCGGATGATGATATGGTCGAGCAGACGCAAACACCGCCGCCCTACAGGCAATTCTCTACAACCGCATCGGAGATGTAGGATTTATCATAGCCATAGCATGATTCCTCGCTAATATAAATGCATGAGACTTCCAACAAATCTTTATT

>MK425742 Panthera pardus voucher N8_FULL partial NADH dehydrogenase subunit 5
GATCATAGAATTCTCAATATGATACATACACACAGACCCTTATATCAACCGATTTTTCAAGTATCTCCTCATATTTCTAATCACTATAATAATCCTAGTAACCGCCAACAACCTGTTCCAACTGTTTATTGGTTGAGAAGGAGTAGGAATCATATCCTTCCTACTCATCGGATGATGATATGGTCGAGCAGACGCAAACACCGCCGCCCTACAGGCAATTCTCTACAACCGCATCGGAGATGTAGGATTTATCATAGCCATAGCATGATTCCTCGCTAATATAAATGCATGAGACTTCCAACAAATCTTTATT

>MK425743 Panthera pardus voucher N19_FL2(2) partial NADH dehydrogenase subunit 5
GATTTTTCAAGTATCTCCTCATATTTCTAATCACTATAATAATCCTAGTAACCGCCAACAACCTGTTCCAACTGTTTATTGGTTGAGAAGGAGTAGGAATCATATCCTTCCTACTCATCGGATGATGATATGGTCGAGCAGACGCAAACACCGCCGCCCTACAGGCAATTCTCTACAACCGCATCGGAGATGTAGGATTTATCATAGCCATAGCATGATTCCTCGCTAATATAAATGCATGAGACTTCCAACAAATCTTTATT
